# Supplementary material for: Long-term antigen exposure irreversibly modifies metabolic requirements for T cell function
Source: eLife. 2018 Jun 18;7:e30938. doi: 10.7554/eLife.30938 (PMC6025959; doi:10.7554/eLife.30938)
Supplement: Supplementary file 1. [file elife-30938-supp1.xlsx]

## Sheet: Feuille 1 - Tableau 1
Supplementary File 1. 2D-gel identification of proteins differentially expressed by naive or chronic T cells.
Spot Number	Anova (p)	Fold	NCBI Acc#	Gene Symbol	Protein	Mascot Score	Sequence Coverage
3651	9.87e-05	10.6952	gi|33859624	S100a4	protein S100-A4	161	25
1811	0.000466	3.62857	gi|7106439	Tubb5	tubulin beta-5 chain	660	28
3779	0.018	2.67532	gi|6755392	S100a6	protein S100-A6	92	16
2095	0.000114	2.51235	gi|202210	Tuba1b	alpha-tubulin isotype M-alpha-2	145	5
1537	0.032	2.20175	gi|984636	Fkbp10	65-kDa macrophage protein (FK506)	122	6
1153	0.008	2.0411	gi|6755863	Hsp90b1	endoplasmin	413	11
4433	0.014	2	gi|40556608	Hsp90ab1	heat shock protein HSP 90-beta	497	17
3705	0.008	1.93009	gi|18017602	Sh3bgrl3	SH3 domain-binding glutamic acid-rich-like protein 3	74	19
3386	0.019	1.76568	gi|193442	Lgals1	beta-galactoside binding protein	243	36
2970	0.035	1.71429	gi|8347092	Dut	dUTPase	70	11
2353	0.002	1.60947	gi|7242171	Pcna	proliferating cell nuclear antigen	164	17
1806	0.025	1.54227	gi|7106439	Tubb5	tubulin beta-5 chain	152	15
1155	0.028	1.30126	gi|55217	Vcp	murine valosin-containing protein	155	4
2460	0.031	0.852349	gi|33563282	Pmsa1	proteasome subunit alpha type-1	113	11
1661	0.039	0.805471	gi|6753494	Coro1b	coronin-1B	59	2
1913	0.013	0.799701	gi|46593021	Uqcrc1	cytochrome b-c1 complex subunit 1, mitochondrial precursor	123	8
1909	0.032	0.762918	gi|55491		unnamed protein product	94	7
1836	0.041	0.74184	gi|6755382	Rubvl2	ruvB-like 2	95	4
2196	0.009	0.732044	gi|6679108	Npm1	nucleophosmin	67	5
1886	0.023	0.695652	gi|23956222	Actr3	actin-related protein 3	237	15
2166	0.003	0.681034	gi|33859640	Taldo1	transaldolase	59	5
4424	0.015	0.678161	gi|6996913	Anxa2	annexin A2	459	30
			gi|786001	Akr1b1	aldose reductase	110	8
			gi|6679937	Gapdh	glyceraldehyde-3-phosphate dehydrogenase	373	16
2828	0.031	0.673004	gi|885932	Prdx2	peroxidase	160	18
2064	0.033	0.669048	gi|202423	Pgk1	phosphoglycerate kinase	139	7
1286	0.026	0.668966	gi|18079339	Aco2	aconitate hydratase, mitochondrial precursor	349	10
1775	0.002	0.66092	gi|12697592		MNCb-1930 protein	163	10
1793	0.01	0.653077	gi|4895037	Coro1a	coronin-1	82	5
1656	0.009	0.640541	gi|1405933	Pkm2	M2-type pyruvate kinase	95	8
2761	0.046	0.640385	gi|16741459	Atp5g1	ATP synthase, H+ transporting, mitochondrial F0 complex, subunit d	64	16
2614	0.035	0.634921	gi|33563236	Arhgdib	rho GDP-dissociation inhibitor 2	300	39
2078	0.009	0.634298	gi|31982520	Acadl	long-chain specific acyl-CoA dehydrogenase, mitochondrial precursor	59	3
			gi|110227377	Capg	macrophage-capping protein isoform 2	111	8
2012	0.002	0.61747	gi|202423	Pgk1	phosphoglycerate kinase	139	7
2360	0.041	0.61191	gi|26361821		unnamed protein product	67	6
2074	0.003	0.581208	gi|929677		unnamed protein product	100	7
			gi|192050	Got2	mitochondrial aspartate aminotransferase	90	4
2067	1.75e-06	0.57085	gi|6678097	Serpinb6	serpin B6 isoform b	93	5
2585	0.024	0.570093	gi|12846283		unnamed protein product	103	9
			gi|21704220	Chmp1a	charged multivesicular body protein 1a	63	8
			gi|34328230	Ak2	adenylate kinase 2, mitochondrial isoform b	83	9
1654	0.045	0.564103	gi|6755995	Wdr1	WD repeat-containing protein 1	174	6
1186	0.006	0.56055	gi|26324898		unnamed protein product	304	7
4422	0.002	0.558659	gi|6680229	Hmgb2	high mobility group protein B2	323	28
3066	0.000698	0.546185	gi|6679439	Ppia	peptidyl-prolyl cis-trans isomerase A	473	51
			gi|42741690	Ube2v1	ubiquitin-conjugating enzyme E2 variant 1	72	10
2769	0.004	0.53916	gi|1517864	Pebp1	phosphatidylethanolamine binding protein	70	11
1295	0.02	0.537879	gi|8489537	Pfkp	phosphofructokinase-1 C isozyme	220	6
			gi|14250287	Ddx1	DEAD (Asp-Glu-Ala-Asp) box polypeptide 1	74	1
			gi|18079339	Aco2	aconitate hydratase, mitochondrial precursor	202	7
2347	0.014	0.537324	gi|6753060	Anxa5	annexin A5	316	24
2089	0.021	0.532338	gi|29126784	Actr2	Actr2 protein	123	7
3464	0.01	0.521935	gi|6755911	Txn	thioredoxin	209	40
1526	0.014	0.518852	gi|6678359	Tkt	transketolase	411	17
4428	0.000825	0.514056	gi|6680836	Calr	calreticulin precursor	174	11
3128	0.011	0.513405	gi|13386452	Hist3h2ba	histone H2B type 3-A	69	12
			gi|200796		16S ribosomal protein	68	10
3316	0.008	0.507508	gi|6678225	Tbca	tubulin-specific chaperone A	145	25
2873	0.001	0.502959	gi|9790141	Arpc3	actin-related protein 2/3 complex subunit 3	94	14
3175	0.005	0.494932	gi|16716569	Hpn	protease, serine, 1	65	8
1926	0.05	0.479032	gi|55491		unnamed protein product	258	11
			gi|16506251	Eftud1	elongation factor-like protein	76	4
1310	0.011	0.473186	gi|33859811	Hadha	trifunctional enzyme subunit alpha, mitochondrial precursor	277	9
2055	0.014	0.448347	gi|17352354	Dnajb11	apobec-1 binding protein 2	89	3
2838	0.000253	0.447312	gi|13385408	Rpl11	60S ribosomal protein L11	94	12
1409	0.022	0.437624	gi|199765	Msn	moesin	293	11
2762	0.000363	0.431892	gi|6754976	Prdx1	peroxiredoxin-1	309	32
			gi|30519911	Tagln2	transgelin-2	282	39
			gi|74204347		unnamed protein product	282	39
			gi|6679601	Rac2	ras-related C3 botulinum toxin substrate 2 precursor	74	9
2745	0.003	0.41988	gi|55741460	Park7	protein DJ-1	116	14
4427	0.000694	0.419167	gi|30425302	Rassf2	ras association domain-containing protein 2	73	4
			gi|124028629	Hnrnpa2b1	Heterogeneous nuclear ribonucleoproteins A2/B1	68	5
1393	0.008	0.406551	gi|70778915	Msn	moesin	652	22
1354	0.004	0.400438	gi|201941	Tgm2	transglutaminase	70	3
2313	0.001	0.355906	gi|387129	Mdh1	cytosolic malate dehydrogenase	181	13
2978	0.004	0.255499	gi|6671746	Cfl2	cofilin-2	103	14
Condition	CD4 CHRONIC	CD4 NAIF
Replicates	5	3
